# Supplementary material for: Can positional MRI predict dynamic changes in the medial plantar arch? An exploratory pilot study
Source: J Foot Ankle Res. 2016 Sep 1;9(1):35. doi: 10.1186/s13047-016-0168-z (PMC5008003; doi:10.1186/s13047-016-0168-z)
Supplement: Additional file 1: — Supplementary. (XLSX 30 kb) [file 13047_2016_168_MOESM1_ESM.xlsx]

## Sheet: Ark1
Participant #	ΔTPC (mm)	ΔTPC+W (mm)	Stretch sensor (static) (arbitrary units)	Stretch sensor (walking) (arbitrary units)
1	20.2303	17.5232	5.9	7.25
2	5.90529	6.86967	1.9	6.15
3	13.2053	14.2816	4.5	9
4	8.24514	11.252	3.2	7.7
5	5.14513	6.80074	3.4	2.25
6	11.3057	8.76913	10.4	6.15
7	7.39	8	2.2	6.1
8	8.7905	10.2821	3.2	5.9
9	8.39386	10.7511	-0.2	6.4
10	14.0965	14.938	4.6	7.5
